# Supplementary material for: The circadian clock gene BMAL1 modulates autoimmunity features in lupus
Source: Front Immunol. 2024 Nov 27;15:1465185. doi: 10.3389/fimmu.2024.1465185 (PMC11631884; doi:10.3389/fimmu.2024.1465185)
Supplement: Supplementary file 2 [file DataSheet2.xlsx]

## Sheet: Antibody list
Target	Conjugate	Company	Catalog#
APRIL	PE	BioLegend	136704
B220	Biotinized	BioLegend	103204
B220	PB	BioLegend	103227
CD115	Biotinized	BioLegend	135508
CD11b	APC-Cy7	BioLegend	101226
CD11b	BV650	BioLegend	101259
CD11b	PE	BioLegend	101208
CD11c	APC	BioLegend	117310
CD11c	PE-Cy7	BioLegend	117318
CD138	APC	BioLegend	142506
CD138	Percp-Cy5.5	BioLegend	142510
CD19	BV421	BioLegend	115538
CD19	FITC	BioLegend	115506
CD21	APC-Cy7	BioLegend	123418
CD23	APC	BioLegend	101620
CD3	PE-Cy7	BioLegend	100220
CD4	BV421	BioLegend	100438
CD40	FITC	BioLegend	124608
CD44	APC-Cy7	BioLegend	103028
CD45	FITC	BioLegend	103108
CD45	PE-Cy7	BioLegend	103114
CD45	Percp-Cy5.5	BioLegend	103132
CD62L	BV510	BioLegend	104441
CD62L	PE	BioLegend	104408
CD8	APC	BioLegend	100712
CD80	PE	BioLegend	104708
CD86	APC	BioLegend	105012
CD86	APC-Cy7	BioLegend	105030
CD90	Biotinized	BioLegend	105304
cKit	FITC	BioLegend	105806
CXCR2	PE-Cy7	BioLegend	149316
CXCR4	APC-Cy7	BioLegend	146524
CXCR5	BV605	BioLegend	145513
FAS	PE-Cy7	BD	557653
GL7	Percp-Cy5.5	BioLegend	144610
Gr-1	APC	BioLegend	108412
IgD	PE	BioLegend	405706
IgM	PE-Cy7	BioLegend	406514
Ly-6C	APC	BioLegend	128016
Ly6G	BV421	BioLegend	127628
MHC class II	Biotinized	BioLegend	107604
MHC class II	Percp-Cy5.5	BioLegend	116416
MHC class II	APC-Cy7	BioLegend	107628
NK1.1	Biotinized	BioLegend	108704
PD-1	PE	BioLegend	135206
PDCA-1	PE	BioLegend	127104
Siglec-F	Biotinized	BioLegend	155512
Streptavidin	PerCP/C5.5	BioLegend	405214
